# Supplementary material for: Meaning-Focused Coping in University Students in Hong Kong During the COVID-19 Pandemic: A Qualitative Study
Source: Int J Environ Res Public Health. 2025 Apr 15;22(4):614. doi: 10.3390/ijerph22040614 (PMC12027191; doi:10.3390/ijerph22040614)
Supplement: Supplementary file 1 [file ijerph-22-00614-s001.zip]

Archive with 1 entries (1 files):
- ijerph-3503566-supplementary.pdf
